# Supplementary material for: The Passage of Chaperonins to Extracellular Locations in Legionella pneumophila Requires a Functional Dot/Icm System
Source: Biomolecules. 2025 Jan 9;15(1):91. doi: 10.3390/biom15010091 (PMC11763710; doi:10.3390/biom15010091)
Supplement: Supplementary file 1 [file biomolecules-15-00091-s001.zip]

Archive with 3 entries (3 files):
- Supplemental Table S1.pdf
- Supplemental Table S2.pdf
- Supplementary Figures.pdf
